# Supplementary material for: Simultaneous Determination of Tetrodotoxin in the Fresh and Heat-Processed Aquatic Products by High-Performance Liquid Chromatography–Tandem Mass Spectrometry
Source: Foods. 2022 Mar 23;11(7):925. doi: 10.3390/foods11070925 (PMC8997983; doi:10.3390/foods11070925)
Supplement: Supplementary file 1 [file foods-11-00925-s001.zip]

Archive with 1 entries (1 files):
- foods-1634054-supplementary.pdf
